# Supplementary material for: Vojta Therapy in Neuromotor Development of Pediatrics Patients with Periventricular Leukomalacia: Case Series
Source: Medicina (Kaunas). 2021 Oct 23;57(11):1149. doi: 10.3390/medicina57111149 (PMC8624747; doi:10.3390/medicina57111149)
Supplement: Supplementary file 1 [file medicina-57-01149-s001.zip]

Archive with 1 entries (1 files):
- medicina-1398510-supplementary.pdf
